# Supplementary material for: Development and validation of a risk prediction model for hospital admission in COVID-19 patients presenting to primary care
Source: Eur J Gen Pract. 2024 Apr 29;30(1):2339488. doi: 10.1080/13814788.2024.2339488 (PMC11060008; doi:10.1080/13814788.2024.2339488)
Supplement: Supplemental Material [file IGEN_A_2339488_SM8791.zip]

Archive with 2 entries (2 files):
- ejgp-2023-0097-File004.pdf
- ejgp-2023-0097-File005.docx
